# Supplementary material for: Drug resistance testing through remote genotyping and predicted treatment options in human immunodeficiency virus type 1 infected Tanzanian subjects failing first or second line antiretroviral therapy
Source: PLoS One. 2017 Jun 5;12(6):e0178942. doi: 10.1371/journal.pone.0178942 (PMC5459473; doi:10.1371/journal.pone.0178942)
Supplement: S1 File — Age, gender, HIV-1 subtype, years since diagnosis, WHO stage, CD4 count, treatment regimen(s), treatment duration, optimal regimen and success probability predicted by EuResist prediction engine, genotypic sensitivity scores and HIV-1 drug resistance mutations are shown for 1st line ART failure subjects, 2nd line ART failure subjects and treatment naïve subjects. (XLSX) [file pone.0178942.s001.xlsx]

## Sheet: 1st + 2nd line failure + ART-na
SPSS_ID	My_ID	Site	Arm	In database	PCR positive	RT ok	PR ok	Usable sequence	Date sequenced	Current_CD4	CD4_startART	HAART_Initiated	New_HAART	2nd_line_regimen	Other_2ndLine_HAART	AZT_exp1	d4T_exp1	3TC_exp1	TDF_exp1	ABC_exp	EFV_exp	NVP_exp	Subtype	RPV_REGA	ABC_score	TDF_score	ETR_score	RPV_score	TAM1_muts	TAM2_muts	TAM_pathway	Any NRTI	Any NNRTI	Any PI	M41L	A62V	K65R	D67G	D67N	D67S	D67T	T69d	T69D	T69K	T69N	T69S	T69Si	T69NT	K70E
1	1	1	1	1	1	1	1	1	2013-05-29	586	38	AZT+3TC+EFV				1	0	1	0	0	1	0	1	0.5	80	55	0	0	3	0	1	4	2	0	1
8	8	1	1	1	1	1	1	1	2013-05-29	12	1364	AZT+3TC+NVP	ABC+DDI+LPV/r			1	0	1	0	0	0	1	1	1.5	45	45	40	45	0	3	2	5	3	0				1					1
14	14	1	1	1	1	1	1	1	2013-05-29	55	298	d4T+3TC+NVP	AZT+3TC+EFV			0	1	1	0	0	1	1	2	1.5	65	40	85	90	1	3	3	6	5	0	1				1				1
18	18	1	1	1	1	1	1	1	2013-05-29	17	155	d4T+3TC+NVP	TDF+FTC+NVP			0	1	1	1	0	0	1	5	2.5	30	15	30	60	0	0	0	2	2	0
19	19	1	1	1	1	1	1	1	2013-05-29	67	97	AZT+3TC+EFV				1	0	1	0	0	1	0	1	2.5	80	55	15	60	2	0	1	3	2	0	1
20	20	1	1	1	1	1	1	1	2013-05-29	0	0												6	0	35	35	0	0	2	0	1	2	1	0	1
27	27	1	1	1	1	1	1	1	2013-05-29	23	140	d4T+3TC+NVP	AZT+3TC+NVP			1	1	1	0	0	0	1	2	2	110	85	40	45	2	2	3	6	3	0	1				1
28	28	1	1	1	1	1	1	1	2013-05-29		53	AZT+3TC+NVP				1	0	1	0	0	0	1	1	2.5	60	35	55	75	0	4	2	5	3	0					1
33	33	1	1	1	1	1	1	1	2013-05-29	38	262	d4T+3TC+NVP	AZT+3TC+EFV			1	1	1	0	0	1	1	2	1.5	125	55	65	70	1	4	3	8	5	0	1				1						1
36	36	1	1	1	1	1	1	1	2013-05-29	0	35	d4T+3TC+NVP				0	1	1	0	0	0	1	5	2.5	135	65	70	85	3	1	3	6	3	0	1				1
37	37	1	1	1	1	1	1	1	2013-05-29	0	4	AZT+3TC+NVP				1	0	1	0	0	0	1	5	0	60	35	0	0	2	1	3	4	1	0	1				1
38	38	1	1	1	1	1	1	1	2013-05-29	126	529	d4T+3TC+NVP	TDF+3TC+EFV			0	1	1	1	0	1	1	2	1.5	40	25	75	80	0	2	2	4	4	0					1
39	39	1	1	1	1	1	1	1	2013-05-29	0	0	AZT+3TC+NVP				1	0	1	0	0	0	1	2	3	80	55	55	75	2	3	3	6	3	1	1				1
41	41	1	1	1	1	1	1	1	2013-05-29	24	62	AZT+3TC+NVP				1	0	1	0	0	0	1	4	1.5	55	30	65	65	2	0	1	4	2	0	1								1
45	45	1	1	1	1	1	1	1	2013-05-29	9	39	TDF+FTC+EFV				0	0	0	1	0	1	0	2	2.5	65	65	30	60	0	1	2	4	2	0			1							1
47	47	1	1	1	1	1	1	1	2013-05-29	23	115	AZT+3TC+NVP	TDF+3TC+EFV			1	0	1	1	0	1	1	1	2.5	60	60	60	75	0	0	0	2	2	0			1
50	50	1	1	1	1	1	1	1	2013-04-03	79	34	d4T+3TC+NVP				0	1	1	0	0	0	1	4	1.5	15	-10	30	30	0	0	0	1	1	0
55	55	1	1	1	1	1	1	1	2013-04-03	21	1	AZT+3TC+EFV				1	0	1	0	0	1	0	1	3.5	100	75	65	65	3	1	3	7	4	0	1				1
56	56	1	1	1	1	1	1	1	2013-04-03	35	106	AZT+3TC+NVP	TDF+3TC+EFV			1	0	1	1	0	1	1	1	3.5	45	15	70	85	0	2	2	6	4	0							1				1
57	57	1	1	1	1	1	1	1	2013-04-03	42	14	d4T+3TC+NVP	TDF+3TC+EFV			0	1	1	1	0	1	1	2	5	50	35	80	95	0	2	2	4	6	0					1										1
58	58	1	1	1	1	1	1	1	2013-04-03	33	1	AZT+3TC+NVP	TDF+3TC+EFV			1	0	1	1	0	1	1	5	2.5	110	85	60	60	3	1	3	6	1	0	1				1
65	65	1	1	1	1	1	1	1	2013-04-03	169	133	d4T+3TC+NVP	AZT+3TC+NVP			1	1	1	0	0	0	1	5	1.5	100	75	70	120	1	1	3	5	3	1		1											1
68	68	1	1	1	1	1	1	1	2013-04-03	0	0												1	0	30	5	0	0	1	0	1	2	2	0
71	71	1	1	1	1	1	1	1	2013-04-03	24	164	AZT+3TC+EFV				1	0	1	0	0	1	0	1	1.5	50	25	40	60	2	0	1	4	4	0	1
72	72	1	1	1	1	1	1	1	2013-04-03	7	368	d4T+3TC+NVP	AZT+3TC+NVP			1	1	1	0	0	0	1	5	2	80	55	40	40	1	4	3	7	3	0	1				1
73	73	1	1	1	1	1	1	1	2013-04-03	430	331	AZT+3TC+NVP	TDF+FTC+EFV			1	0	1	1	0	1	1	1	2	120	40	40	40	0	0	0	7	2	0		1						1
74	74	1	1	1	1	1	1	1	2013-04-03	1		d4T+3TC+NVP				0	1	1	0	0	0	1	1	0	0	0	15	15	0	0	0	0	1
76	76	1	1	1	1	1	1	1	2013-04-03	19	208	TDF+FTC+EFV				0	0	0	1	0	1	0	2	2	70	25	20	40	0	0	0	3	3	0
79	79	1	1	1	1	1	1	1	2013-04-03	31	9	AZT+3TC+EFV				1	0	1	0	0	1	0	1	0	55	25	0	0	0	3	2	6	2	0					1				1
80	80	1	1	1	1	1	1	1	2013-04-03	8	29	AZT+3TC+NVP	d4T+3TC+NVP			1	1	1	0	0	0	1	1	1.5	95	70	30	30	3	1	3	6	2	0	1				1
84	84	1	1	1	1	1	1	1	2013-04-03	32	12	d4T+3TC+NVP	AZT+3TC+EFV			1	1	1	0	0	1	1	3	0	100	75	0	0	3	0	1	4	0	0	1
88	88	1	1	1	1	1	1	1	2013-04-03	197	365	d4T+3TC+NVP				0	1	1	0	0	0	1	5	3	75	50	25	85	1	1	3	4	2	0	1
90	90	1	1	1	1	1	1	1	2013-06-27	2	29	AZT+3TC+NVP	AZT+3TC+NVP			1	0	1	0	0	0	1	1	0	0	0	0	0	0	0	0	0	1	0
92	92	1	1	1	1	1	1	1	2013-06-27	56	46	d4T+3TC+NVP	TDF+FTC+EFV			0	1	1	1	0	1	1	3	4	60	35	75	105	0	3	2	6	4	0				1					1
96	96	1	1	1	1	1	1	1	2013-06-27	58													2	0	0	0	0	0	0	0	0	0	0	0
108	108	1	1	1	1	1	1	1	2013-06-27	5	1	d4T+3TC+NVP				0	1	1	0	0	0	1	1	0.5	125	55	10	15	1	4	3	7	4	0	1				1
109	109	1	1	1	1	1	1	1	2013-11-28	68	94	AZT+3TC+EFV				1	0	1	0	0	1	0	3	3.5	55	30	70	85	1	1	3	4	4	0	1								1
2004	2003B	1	2	1	1	1	1	1	2013-10-11	9	544	AZT+3TC+NVP		TDF+FTC+LPV/r		1	0	1	1	0	0	1	4	0.5	30	5	0	0	1	0	1	2	2	0
2005	2005	1	2	1	1	1	1	1	2013-10-11	55	150	d4T+3TC+NVP	TDF+FTC+NVP	TDF+FTC+LPV/r		0	1	1	1	0	0	1	2	0	55	30	10	15	2	1	3	4	2	0					1
2015	2015	1	2	1	1	1	1	1	2013-10-11	13	21	d4T+3TC+NVP		TDF+FTC+LPV/r		0	1	1	1	0	0	1	1	1.5	60	35	65	70	0	4	2	5	3	0					1
2017	2017	1	2	1	1	1	1	1	2013-10-11	142	165	d4T+3TC+NVP		TDF+FTC+LPV/r		0	1	1	1	0	0	1	2	0	75	75	0	0	1	0	1	3	1	0			1
2021	2021	1	2	1	1	1	1	1	2013-10-11	5	24	d4T+3TC+NVP	AZT+3TC+NVP	TDF+FTC+LPV/r		1	1	1	1	0	0	1	2	2.5	15	15	15	60	1	0	1	2	1	0	1
2023	2023	1	2	1	1	1	1	1	2013-10-11	232	122	d4T+3TC+NVP	AZT+3TC+NVP	TDF+FTC+LPV/r		1	1	1	1	0	0	1	3	1.5	30	5	25	45	0	1	2	2	2	1
2025	2025	1	2	1	1	1	1	1	2013-10-11	68	75	AZT+3TC+NVP		TDF+FTC+LPV/r		1	0	1	1	0	0	1	2	0	0	0	0	0	0	0	0	0	0	0
2027	2027	1	2	1	1	1	1	1	2013-10-11	57	90	D4T+3TC+EFV	AZT+3TC+EFV	TDF+FTC+LPV/r		1	1	1	1	0	1	0	3	0	65	-5	0	0	0	1	2	3	0	2					1
2028	2028	1	2	1	1	1	1	1	2013-10-11	88	50	AZT+3TC+EFV		TDF+FTC+LPV/r		1	0	1	1	0	1	0	5	0.5	15	-10	0	0	0	0	0	3	2	0											1			1
2030	2030	1	2	1	1	1	1	1	2013-10-11	37	270	d4T+3TC+NVP		TDF+FTC+LPV/r		0	1	1	1	0	0	1	1	0	0	0	0	0	0	0	0	0	0	0
2033	2033	1	2	1	1	1	1	1	2013-10-11	109	103	d4T+3TC+NVP		TDF+FTC+LPV/r		0	1	1	1	0	0	1	3	1.5	55	30	30	45	2	1	3	4	2	0
2034	2034	1	2	1	1	1	1	1	2013-10-11	98	12	AZT+3TC+EFV		ABC+3TC+LPV/r		1	0	1	0	1	1	0	5	0	0	0	0	0	0	0	0	0	0	1
2035	2035	1	2	1	1	1	1	1	2013-10-11	109	115	AZT+3TC+NVP		ABC+DDI+lpv/r		1	0	1	0	1	0	1	1	0	15	-10	0	0	0	0	0	1	0	1
2039	2039	1	2	1	1	1	1	1	2013-11-26	136	161	AZT+3TC+NVP	AZT+3TC+EFV	TDF+FTC+LPV/r		1	0	1	1	0	1	1	5	0	30	5	25	30	0	1	2	2	2	0
2042	2042	1	2	1	1	1	1	1	2013-10-11	39	295	AZT+3TC+NVP		TDF+FTC+LPV/r		1	0	1	1	0	0	1	2	0.5	0	0	0	0	0	0	0	0	2	0
2044	2044B	1	2	1	1	1	1	1	2013-11-26	271	186	d4T+3TC+NVP	AZT+3TC+EFV	TDF+FTC+LPV/r		1	1	1	1	0	1	1	1	1.5	0	0	30	30	0	0	0	1	2	1											1
3015	15	2	1	1	1	1	1	1	2013-04-03	15	539	d4T+3TC+NVP	TDF+FTC+EFV			0	1	1	1	0	1	1	1	0.5	15	0	0	0	0	0	0	0	2	1
3016	16	2	1	1	1	1	1	1	2013-04-03	208	602	d4T+3TC+NVP	TDF+FTC+EFV			0	1	1	1	0	1	1	1	4	90	65	55	75	3	1	3	6	3	0	1				1
3022	22	2	1	1	1	1	1	1	2013-04-03	44	44	TDF+3TC+EFV				0	0	1	1	0	1	0	1	0	0	0	0	0	0	0	0	0	0	1
3023	23	2	1	1	1	1	1	1	2013-04-03	2	0	AZT+3TC+EFV				1	0	1	0	0	1	0	5	0.5	140	70	0	0	2	0	1	5	2	0													1
3027	27	2	1	1	1	1	1	1	2013-04-03	0	0	d4T+3TC+NVP	TDF+3TC+NVP			0	1	1	1	0	0	1	1	1.5	45	20	55	30	0	3	2	5	2	1					1				1
3032	32	2	1	1	1	1	1	1	2013-11-28	41	110	d4T+3TC+NVP				0	1	1	0	0	0	1	5	1.5	110	85	30	45	3	1	3	7	2	0	1				1
5008	2108		2	1	1	1	1	1	2014-03-25	210	171	d4T+3TC+NVP	AZT+3TC+NVP	ABC+DDI+LPV/r		1	1	1	0	1	0	1	1	2	0	0	10	15	0	0	0	0	2	1
5009	2109		2	1	1	1	1	1	2014-03-25			d4T+3TC+NVP	AZT+3TC+NVP	TDF+FTC+LPV/r		1	1	1	1	0	0	1	1	0	0	0	0	0	0	0	0	0	0	0
5016	2116		2	1	1	1	1	1	2014-03-25	115	295	d4T+3TC+EFV	AZT+3TC+EFV	TDF+FTC+LPV/r		1	1	1	1	0	1	0	1	1	90	65	25	25	2	3	3	7	3	1					1				1
5017	2117		2	1	1	1	1	1	2014-03-25	291	183	d4T+3TC+NVP	AZT+3TC+EFV	TDF+FTC+LPV/r		1	1	1	1	0	1	1	1	1.5	45	45	10	15	0	4	2	4	2	0					1
5019	2119		2	1	1	1	1	1	2014-03-25	495	16	d4T+3TC+EFV	TDF+FTC+EFV	ABC+DDI+LPV/r	TDF+FTC+LPV/r	0	1	1	1	1	1	0	3	2	80	55	30	30	2	1	3	4	3	1	1
5020	2120		2	1	1	1	1	1	2014-03-25					TDF+FTC+LPV/r									1	0	0	0	0	0	0	0	0	0	0	5
5022	2122		2	1	1	1	1	1	2014-03-25	114	22	AZT+3TC+NVP				1	0	1			0	1	2	2.5	80	55	15	60	3	0	1	4	1	0	1
5023	2123		2	1	1	1	1	1	2014-03-25	23	13	AZT+3TC+EFV		TDF+FTC+LPV/r		1	0	1	1	0	1	0	1	0.5	15	-10	10	40	0	0	0	1	3	1
5045	2145		2	1	1	1	1	1	2014-03-25	12	39	AZT+3TC+EFV		TDF+FTC+ATV/r		1	0	1	1	0	1	0	1	3	15	-10	80	100	0	0	0	1	4	0
5047	2147		2	1	1	1	1	1	2014-03-25	30	52	AZT+3TC+NVP				1	0	1			0	1	2	0.5	65	75	25	40	0	0	0	3	2	0		1	1
4001	3001	1	3	1	1	1	1	1	2013-10-11														1						0	0	0	0	0	0
4002	3002	1	3	1	1	1	1	1	2013-10-11														2						0	0	0	0	0	0
4003	3003	1	3	1	1	1	1	1	2013-10-11														2						0	0	0	0	0	0
4005	3005	1	3	1	1	1	1	1	2013-10-11														2						0	0	0	0	0	0
4006	3006	1	3	1	1	1	1	1	2013-10-11														5						0	0	0	0	0	0
4007	3007	1	3	1	1	1	1	1	2013-10-11														2						0	0	0	0	0	0
4009	3009B	1	3	1	1	1	1	1	2013-10-11														1						0	0	0	0	0	0
4011	3011	1	3	1	1	1	1	1	2013-10-11														1						0	0	0	0	1	0
4012	3012	1	3	1	1	1	1	1	2013-10-11														1						0	0	0	0	0	0
4013	3013	1	3	1	1	1	1	1	2013-10-11														2						0	0	0	0	0	0
4014	3014	1	3	1	1	1	1	1	2013-10-11														2						0	0	0	0	1	0
4015	3015	1	3	1	1	1	1	1	2013-10-11														4						0	0	0	0	0	0
4017	3017	1	3	1	1	1	1	1	2013-10-11														3						0	0	0	0	1	0
4019	3019	1	3	1	1	1	1	1	2013-10-11														5						0	0	0	0	0	0
																						A1	34
																						C	22
																						D	8
																						CRF10_CD	4
																						recombinant	14
																						unknown	1
[truncated: 66 more columns]

## Sheet: 1st line
SPSS_ID	Site	Arm	PCR positive	Usable sequence		Age	Gender	Subtype	Years since diagnosis	WHO stage at sampling	Current_CD4	CurrentCD4_category	CD4_startART	Start_CD4_category	HAART_Initiated	New_HAART	1st line duration (months)	1st predicted optimal regimen (EUResist)	Success prob	Upper	Lower	1st predicted optimal regimen (EUResist)	Success prob	Upper	Lower	Δsuccess prob	TDF+FTC+LPV/r	ranking	Time_on_1st_line_ART	ART_duration_new_1st_line	2nd_line_regimen	Other_2ndLine_HAART	2nd line duration (months)	AZT_exp1	d4T_exp1	3TC_exp1	TDF_exp1	ABC_exp	EFV_exp	NVP_exp	TAM1_muts	TAM2_muts	TAM_pathway	Any NRTI	Any NNRTI		NRTI and NNRTI	Any PI	Minor PI
1	1	1	1	1	1	17	Male	1	4.87064	3	586	3	38	1	AZT+3TC+EFV		58.3491	FTC + ETV + DRV/r	96.16	100	91.19	3TC + ABC + LPV/r	85.31	90.8	80.52	10.85	77.27	5	58.3491	2			N/A	1	0	1	0	0	1	0	3	0	1	4	2	2	Both	0	0
8	1	1	1	1	8	5	Male	1	5.31964	4	12	1	1364	3	AZT+3TC+NVP		61.8316	FTC + ETV + DRV/r	94.27	98.9	91.32	3TC + AZT + LPV/r	63	85.7	23.3	31.27	67.14	2	61.9959	3			N/A	1	0	1	0	0	0	1	0	3	2	5	3	3	Both	0	0
14	1	1	1	1	14	35	Female	2	6.79261	3	55	1	298	3	d4T+3TC+NVP	AZT+3TC+EFV	90.5791	AZT + EFV + DRV/r	95.63	100	93.11	TDF + FTC + LPV/r	92.51	98.6	89.12	3.12	91.67	1	88.2136	3			N/A	0	1	1	0	0	1	1	1	3	3	6	5	5	Both	0	0
18	1	1	1	1	18	26	Female	5	6.91855	4	17	1	155	2	d4T+3TC+NVP	TDF+FTC+NVP	49.8398	FTC + ETV + DRV/r	96.2	100	91.19	TDF + FTC + LPV/r	91.99	97.8	88.75	4.21	89.08	1	48.9199	2			N/A	0	1	1	1	0	0	1	0	0	0	2	2	2	Both	0	0
19	1	1	1	1	19	34	Male	1	3.69336	4	67	1	97	1	AZT+3TC+EFV		46.3901	AZT + EFV + DRV/r	95.89	99.6	91.69	3TC + AZT + LPV/r	89.55	96.9	84.3	6.34		NR	45.7002	2			N/A	1	0	1	0	0	1	0	2	0	1	3	2	2	Both	0	0
20	1	1	1	1	20	18	Female	6										AZT + EFV + DRV/r	95.14	100	91.59	TDF + FTC + LPV/r	89.18	99.7	80.21	5.96	89.18	1					N/A								2	0	1	2	1	1	Both	0	0
27	1	1	1	1	27	14	Male	2	9.26489	2	23	1	140	2	d4T+3TC+NVP	AZT+3TC+NVP	57.692	AZT + EFV + DRV/r	95.67	100	91.59	TDF + FTC + LPV/r	88.98	96.8	82.48	6.69	88.98	1	56.7721	2			N/A	1	1	1	0	0	0	1	2	2	3	6	3	3	Both	0	0
28	1	1	1	1	28	48	Male	1	3.38398	2			53	1	AZT+3TC+NVP		42.6119	FTC + ETV + DRV/r	93.99	100	90.41	TDF + FTC + LPV/r	87.74	100	73.74	6.25	87.17	1	40.5749	2			N/A	1	0	1	0	0	0	1	0	4	2	5	3	3	Both	0	0
33	1	1	1	1	33	55	Female	2	7.10198	4	38	1	262	3	d4T+3TC+NVP	AZT+3TC+EFV	40.2136	FTC + ETV + DRV/r	94.67	100	88.36	TDF + FTC + LPV/r	85.68	91.2	80.56	8.99	85.68	1	27.7947	1			N/A	1	1	1	0	0	1	1	1	4	3	8	5	5	Both	0	0
36	1	1	1	1	36	38	Female	5		3			35	1	d4T+3TC+NVP		56.345	FTC + ETV + TPV/r	92.73	93.74	91.45	3TC + AZT + LPV/r	78.53	86.81	72.5	14.2	65.86	9	55.885	2			N/A	0	1	1	0	0	0	1	3	1	3	6	3	3	Both	0	0
37	1	1	1	1	37	35	Female	5	7.4141	2			4	1	AZT+3TC+NVP			FTC + ETV + DRV/r	96.38	100	92.04	3TC + TDF + LPV/r	81.85	84.8	77.86	14.53	87.05	3	83.614	3			N/A	1	0	1	0	0	0	1	2	1	3	4	1	1	Both	0	0
38	1	1	1	1	38	62	Male	2	3.56742	3	126	2	529	3	d4T+3TC+NVP	TDF+3TC+EFV	43.0719	AZT + EFV + DRV/r	96.07	100	93.11	TDF + FTC + LPV/r	93.78	99.3	89.9	2.29	93.78	1	42.0862	2			N/A	0	1	1	1	0	1	1	0	2	2	4	4	4	Both	0	0
39	1	1	1	1	39	36	Female	2		4					AZT+3TC+NVP			FTC + EFV + DRV/r	96.82	100	94.85	TDF + FTC + EFV	94.51	99.4	90.94	2.31	91.79	3					N/A	1	0	1	0	0	0	1	2	3	3	6	3	3	Both	1	1
41	1	1	1	1	41	30	Female	4	3.27995	3	24	1	62	1	AZT+3TC+NVP		39.3593	FTC + ETV + DRV/r	95.49	100	92.04	3TC + ABC + LPV/r	83.66	90.7	78.1	11.83	82.6	2	38.8994	2			N/A	1	0	1	0	0	0	1	2	0	1	4	2	2	Both	0	0
45	1	1	1	1	45	38	Female	2	3.154	3	9	1	39	1	TDF+FTC+EFV		38.4066	FTC + ETV + DRV/r	95.3	99.9	89.3	3TC + AZT + LPV/r	80.02	82.61	75.1	15.28	68.33	2	37.9138	2			N/A	0	0	0	1	0	1	0	0	1	2	4	2	2	Both	0	0
47	1	1	1	1	47	35	Female	1	3.46612	2	23	1	115	2	AZT+3TC+NVP	TDF+3TC+EFV	34.4969	AZT + EFV + DRV/r	96.29	100	92.49	3TC + ABC + LPV/r	85.95	98.6	78.49	10.34	86.23	5	45.1417	2			N/A	1	0	1	1	0	1	1	0	0	0	2	2	2	Both	0	0
50	1	1	1	1	50	33	Male	4	4.09582	3	79	1	34	1	d4T+3TC+NVP		59.2361	FTC + EFV + DRV/r	98.16	100	95.61	TDF + FTC + EFV	95.57	99.8	90.94	2.59	94.24	2	54.3737	2			N/A	0	1	1	0	0	0	1	0	0	0	1	1	1	Both	0	0
55	1	1	1	1	55	45	Female	1	8.41889	3	21	1	1	1	AZT+3TC+EFV		50.5955	FTC + ETV + DRV/r	95.96	100	91.32	3TC + ABC + LPV/r	87.3	100	80.76	8.66	88.09	2	45.4702	2			N/A	1	0	1	0	0	1	0	3	1	3	7	4	4	Both	0	0
56	1	1	1	1	56	36	Female	1	7.50992	2	35	1	106	2	AZT+3TC+NVP	TDF+3TC+EFV	90.7762	ddI + EFV + DRV/r	90.58	91.89	89.9	3TC + AZT + LPV/r	75.54	84.3	60.53	15.04	86.47	1	89.8563	3			N/A	1	0	1	1	0	1	1	0	2	2	6	4	4	Both	0	0
57	1	1	1	1	57	41	Male	2	4.50924	3	42	1	14	1	d4T+3TC+NVP	TDF+3TC+EFV	50.3326	AZT + EFV + DRV/r	96.03	100	92.38	TDF + FTC + LPV/r	90.32	91.2	88.75	5.71	89.88	1	50.8255	2			N/A	0	1	1	1	0	1	1	0	2	2	4	6	6	Both	0	0
58	1	1	1	1	58	63	Female	5	5.79329	4	33	1	1	1	AZT+3TC+NVP	TDF+3TC+EFV	68.7639	FTC + EFV + DRV/r	97.67	100	95.2	3TC + ABC + LPV/r	86.7	98.2	80.76	10.97	87.79	3	65.9055	3			N/A	1	0	1	1	0	1	1	3	1	3	6	1	1	Both	0	0
65	1	1	1	1	65	51	Female	5	4.58316	2	169	2	133	2	d4T+3TC+NVP	AZT+3TC+NVP	54.1109	AZT + EFV + DRV/r	94.79	96.46	93.11	3TC + TDF + LPV/r	83.49	84.09	82.89	11.3	86.94	2	53.1581	2			N/A	1	1	1	0	0	0	1	1	1	3	5	3	3	Both	1	1
68	1	1	1	1	68		Male	1			0		0					AZT + ddI + DRV/r	86.85	88.2	85.98	3TC + ABC + LPV/r	84.05	96.1	75.3	2.8	87.69	2					N/A								1	0	1	2	2	2	Both	0	0
71	1	1	1	1	71	47	Male	1	3.63587	3	24	1	164	2	AZT+3TC+EFV		43.039	FTC + ETV + DRV/r	95.98	100	91.32	3TC + ABC + LPV/r	83.45	99.6	70	12.53	83.15	2	43.039	2			N/A	1	0	1	0	0	1	0	2	0	1	4	4	4	Both	0	0
72	1	1	1	1	72	48	Male	5	5.33607	4	7	1	368	3	d4T+3TC+NVP	AZT+3TC+NVP	59.4333	TDF + FTC + TPV/r	92.74	94.8	90.09	TDF + FTC + LPV/r	91.58	96.9	88.91	1.16	91.58	1	58.9733	2			N/A	1	1	1	0	0	0	1	1	4	3	7	3	3	Both	0	0
73	1	1	1	1	73	43	Female	1	0.862423	4	430	3	331	3	AZT+3TC+NVP	TDF+FTC+EFV	7.09651	AZT + TDF + DRV/r	90.63	95	87.7	AZT + TDF + LPV/r	72.31	89.6	44.41	18.32	70.3	4	10.1848	1			N/A	1	0	1	1	0	1	1	0	0	0	7	2	2	Both	0	0
74	1	1	1	1	74	26	Female	1	7.66051	4	1	1			d4T+3TC+NVP			AZT + EFV + DRV/r	95.05	97.2	92.49	3TC + d4T + EFV	79.1	86.8	64.72	15.95		NR					N/A	0	1	1	0	0	0	1	0	0	0	0	1	1	NNRTI only	1	1
76	1	1	1	1	76	33	Female	2	2.987	4	19	1	208	3	TDF+FTC+EFV		33.4456	FTC + EFV + DRV/r	96.98	100	95.13	TDF + FTC + LPV/r	86.71	88.75	84.3	10.27	86.71	1	32.1971	1			N/A	0	0	0	1	0	1	0	0	0	0	3	3	3	Both	0	0
79	1	1	1	1	79	7	Male	1	2.74059	3	31	1	9	1	AZT+3TC+EFV		34.037	FTC + ETV + DRV/r	96.01	100	92.04	AZT + ddI + LPV/r	79.12	80.5	77.07	16.89	90.66	2	32.8214	1			N/A	1	0	1	0	0	1	0	0	3	2	6	2	2	Both	0	0
80	1	1	1	1	80	31	Female	1	4.76112	3	8	1	29	1	AZT+3TC+NVP	d4T+3TC+NVP	58.6448	TDF + EFV + DRV/r	91.05	91.53	90.23	3TC + AZT + LPV/r	74.14	85.7	66.8	16.91	64.15	7	57.3634	2			N/A	1	1	1	0	0	0	1	3	1	3	6	2	2	Both	0	0
84	1	1	1	1	84	51	Female	3	4.96372	4	32	1	12	1	d4T+3TC+NVP	AZT+3TC+EFV	59.3347	FTC + EFV + DRV/r	97.35	100	95.61	TDF + FTC + LPV/r	91.15	100	83.65	6.2	91.15	1	59.5647	2			N/A	1	1	1	0	0	1	1	3	0	1	4	0	0	NRTI only	0	0
88	1	1	1	1	88	48	Female	5	4.7091	2	197	2	365	3	d4T+3TC+NVP		57.0021	FTC + ETV + DRV/r	95.58	100	90.88	TDF + FTC + LPV/r	90.1	99.9	82.04	5.48	90.1	1	56.5421	2			N/A	0	1	1	0	0	0	1	1	1	3	4	2	2	Both	0	0
90	1	1	1	1	90	31	Female	1	4.85421	3	2	1	29	1	AZT+3TC+NVP	AZT+3TC+NVP	57.8563	FTC + ETV + TPV/r	95.1	97.8	90.68	3TC + AZT + LPV/r	86.94	89.44	85.7	8.16		NR	57.3634	2			N/A	1	0	1	0	0	0	1	0	0	0	0	1	1	NNRTI only	0	0
92	1	1	1	1	92	51	Male	3	4.71732	3	56	1	46	1	d4T+3TC+NVP	TDF+FTC+EFV	53.5195	FTC + ETV + DRV/r	95.99	100	92.04	3TC + TDF + LPV/r	80.4	82.9	75.41	15.59	85.84	2	51.7782	2			N/A	0	1	1	1	0	1	1	0	3	2	6	4	4	Both	0	0
96	1	1	1	1	96	53	Female	2	2.16016	2	58	1					25.4292	FTC + EFV + DRV/r	97.87	100	95.61	TDF + FTC + EFV	94.67	100	90.94	3.2	93.9	3	24.9692	1			N/A								0	0	0	0	0	0	Neither	0	0
108	1	1	1	1	108	16	Male	1	4.55031	2	5	1	1	1	d4T+3TC+NVP		47.1458	FTC + ETV + DRV/r	95.3	99.9	91.32	TDF + FTC + LPV/r	89.13	93.2	85.27	6.17	89.13	1	49.3799	2			N/A	0	1	1	0	0	0	1	1	4	3	7	4	4	Both	0	0
109	1	1	1	1	109	46	Male	3	3.85216	4	68	1	94	1	AZT+3TC+EFV		41.5934	AZT + EFV + DRV/r	95.54	100	92.49	TDF + FTC + LPV/r	90.56	99.3	83.47	4.98	90.56	1	41.2977	2			N/A	1	0	1	0	0	1	0	1	1	3	4	4	4	Both	0	0
3015	2	1	1	1	3015	52	Female	1	5.02396	4	15	1	539	3	d4T+3TC+NVP	TDF+FTC+EFV		ddI + EFV + DRV/r	91.51	92.1	90.9	3TC + AZT + LPV/r	91.36	99.3	85.7	0.15	89.28	3	4.79671	1			N/A	0	1	1	1	0	1	1	0	0	0	0	2	2	NRTI only	1	1
3016	2	1	1	1	3016	40	Male	1	2.92676	4	208	3	602	3	d4T+3TC+NVP	TDF+FTC+EFV		FTC + ETV + DRV/r	96.85	100	91.75	3TC + TDF + LPV/r	82.3	85.2	79.34	14.55	87.06	4	34.6612	1			N/A	0	1	1	1	0	1	1	3	1	3	6	3	3	Both	0	0
3022	2	1	1	1	3022	46	Female	1		4	44	1	44	1	TDF+3TC+EFV			FTC + EFV + DRV/r	97.71	99.9	95.2	TDF + FTC + LPV/r	91.98	96	88.91	5.73	91.98	1	0.164271	1			N/A	0	0	1	1	0	1	0	0	0	0	0	0	0	Neither	1	1
3023	2	1	1	1	3023	27	Female	5	2.95688	4	2	1			AZT+3TC+EFV			3TC + AZT + DRV/r	88.76	89.17	88.35	3TC + ABC + LPV/r	78.6	80.03	77.18	10.16	75.04	7	19.5811	1			N/A	1	0	1	0	0	1	0	2	0	1	5	2	2	Both	0	0
3027	2	1	1	1	3027	42	Male	1							d4T+3TC+NVP	TDF+3TC+NVP		ddI + EFV + DRV/r	94.42	96	91.65	AZT + TDF + EFV	64.4	87.08	52.2	30.02		NR					N/A	0	1	1	1	0	0	1	0	3	2	5	2	2	Both	1	1
3032	2	1	1	1	3032	38	Female	5	7.47707	4	41	1	110	2	d4T+3TC+NVP			FTC + ETV + DRV/r	95.14	100	91.19	TDF + FTC + LPV/r	81.93	88.75	77.02	13.21	81.93	1	59.0062	2			N/A	0	1	1	0	0	0	1	3	1	3	7	2	2	Both	0	0
[truncated: 103 more columns]

## Sheet: 2nd line
SPSS_ID	Site	Arm	PCR positive	Usable sequence	Age	Gender	Subtype	Years since diagnosis	WHO stage at sampling	logVL	Current_CD4	CD4_startART	logVL	logVL_4_cutoff	HAART_Initiated	New_HAART	1st line duration (months)	2nd_line_regimen	Other_2ndLine_HAART	2nd line duration (months)	1st predicted optimal regimen (EUResist)	Success prob	Upper	Lower	1st predicted optimal regimen (EUResist)	Success prob	Upper	Lower	Δsuccess prob	AZT_exp1	d4T_exp1	3TC_exp1	TDF_exp1	ABC_exp	EFV_exp	NVP_exp	TAM1_muts	TAM2_muts	TAM2_category	Any_TAM	TAM_category	TAM_pathway	Any NRTI	Any NNRTI	Any PI		NRTI and NNRTI	Minor PI	Major PI
2004	1	2	1	1	44	Female	4	7.21424	4	4.94	9	544	4.94	1	AZT+3TC+NVP		84.1725	TDF+FTC+LPV/r		3.41684	FTC + ETV + DRV/r	94.5	100	91.45	3TC + ABC + LPV/r	79.34	96.4	59.43	15.16	1	0	1	1	0	0	1	1	0	0	1	1	1	2	2	0	0	Both	0	0
2005	1	2	1	1	20	Male	2	4.24914	3	3.1	55	150	3.1	2	d4T+3TC+NVP	TDF+FTC+NVP	45.7659	TDF+FTC+LPV/r		2.13552	FTC + ETV + DRV/r	94.46	99.6	91.74	3TC + AZT + LPV/r	52.91	86.81	18.2	41.55	0	1	1	1	0	0	1	2	1	1	3	2	3	4	2	0	0	Both	0	0
2015	1	2	1	1	36	Female	1	6.97604	4	3.06	13	21	3.06	2	d4T+3TC+NVP		83.8111	TDF+FTC+LPV/r		1.577	TDF + FTC + DRV/r	92.63	94.9	91.33	AZT + TDF + LPV/r	80.59	87.4	71.66	12.04	0	1	1	1	0	0	1	0	4	2	4	2	2	5	3	0	0	Both	0	0
2017	1	2	1	1	32	Female	2	5.00479	2	4.61	142	165	4.61	1	d4T+3TC+NVP		57.8891	TDF+FTC+LPV/r		3.44969	FTC + ETV + DRV/r	94.04	100	90.08	3TC + ABC + LPV/r	79.81	94.5	62.76	14.23	0	1	1	1	0	0	1	1	0	0	1	1	1	3	1	0	0	Both	0	0
2021	1	2	1	1	21	Female	2	6.93498	3	4.23	5	24	4.23	1	d4T+3TC+NVP	AZT+3TC+NVP	84.8624	TDF+FTC+LPV/r		5.51951	FTC + ETV + TPV/r	90.41	91.45	89.77	3TC + TDF + LPV/r	67.83	82.89	54.3	22.58	1	1	1	1	0	0	1	1	0	0	1	1	1	2	1	0	0	Both	0	0
2023	1	2	1	1	33	Female	3	5.3744	2	3.13	232	122	3.13	2	d4T+3TC+NVP	AZT+3TC+NVP	67.7125	TDF+FTC+LPV/r		4.27105	AZT + EFV + DRV/r	96.66	100	93.11	TDF + FTC + EFV	86.91	99.9	69.88	9.75	1	1	1	1	0	0	1	0	1	1	1	1	2	2	2	1	1	Both	0	1
2025	1	2	1	1	40	Female	2	6.69678	3	3.93	68	75	3.93	2	AZT+3TC+NVP		78.7515	TDF+FTC+LPV/r		4.33676	FTC + EFV+ DRV/r	96.87	100	95.2	TDF + FTC + EFV	92.39	99.3	87.73	4.48	1	0	1	1	0	0	1	0	0	0	0	0	0	0	0	0	0	Neither	0	0
2027	1	2	1	1	50	Male	3	7.11841	3	3.3	57	90	3.3	2	D4T+3TC+EFV	AZT+3TC+EFV	87.2936	TDF+FTC+LPV/r		3.41684	FTC + EFV+ DRV/r	97.83	100	95.13	TDF + FTC + EFV	96.14	100	89.99	1.69	1	1	1	1	0	1	0	0	1	1	1	1	2	3	0	2	2	NRTI only	0	2
2028	1	2	1	1	45	Female	5	7.92608	3	4.44	88	50	4.44	1	AZT+3TC+EFV		78.2259	TDF+FTC+LPV/r		4.73101	FTC + ETV + DRV/r	96.22	100	92.04	3TC + ABC + LPV/r	86.6	96.2	81.41	9.62	1	0	1	1	0	1	0	0	0	0	0	0	0	3	2	0	0	Both	0	0
2030	1	2	1	1	54	Male	1	4.89802	4	5.04	37	270	5.04	1	d4T+3TC+NVP		61.3388	TDF+FTC+LPV/r		1.64271	FTC + NVP + DRV/r	91.95	92.36	91.6	3TC + TDF + LPV/r	82.59	83.56	81.52	9.36	0	1	1	1	0	0	1	0	0	0	0	0	0	0	0	0	0	Neither	0	0
2033	1	2	1	1	39	Female	3	7.68515	1	4.45	109	103	4.45	1	d4T+3TC+NVP		94.0616	TDF+FTC+LPV/r		32.6571	FTC + ETV + TPV/r	90.28	91.45	89.2	3TC + TDF + LPV/r	83.22	84.38	82.4	7.06	0	1	1	1	0	0	1	2	1	1	3	2	3	4	2	0	0	Both	0	0
2034	1	2	1	1	46	Female	5	4.90349	2	5.62	98	12	5.62	1	AZT+3TC+EFV		61.7988	ABC+3TC+LPV/r		27.7947	FTC + EFV+ DRV/r	96.84	100	95.13	3TC + AZT + LPV/r	88.38	99.8	79.84	8.46	1	0	1	0	1	1	0	0	0	0	0	0	0	0	0	1	1	Neither	1	0
2035	1	2	1	1	66	Male	1	6.54073	3	5.74	109	115	5.74	1	AZT+3TC+NVP		73.4949	ABC+DDI+lpv/r		45.5688	AZT + EFV + DRV/r	96.19	99.4	91.69	TDF + FTC + LPV/r	80.84	87.8	66.95	15.35	1	0	1	0	1	0	1	0	0	0	0	0	0	1	0	1	1	NRTI only	1	0
2039	1	2	1	1	78	Female	5	7.64682	2	4.9	136	161	4.9	1	AZT+3TC+NVP	AZT+3TC+EFV	91.6632	TDF+FTC+LPV/r		2.75975	AZT + ETV + DRV/r	93.61	100	87.74	3TC + ABC + LPV/r	67.88	82.18	51.15	25.73	1	0	1	1	0	1	1	0	1	1	1	1	2	2	2	0	0	Both	0	0
2042	1	2	1	1	25	Female	2	6.73785	2	3.86	39	295	3.86	2	AZT+3TC+NVP		84.4353	TDF+FTC+LPV/r		15.8686	FTC + ETV + TPV/r	94.99	97.1	91.45	3TC + d4T + LPV/r	82.38	85	81.38	12.61	1	0	1	1	0	0	1	0	0	0	0	0	0	0	2	0	0	NNRTI only	0	0
2044	1	2	1	1	15	Male	1	7.5729	3		271	186			d4T+3TC+NVP	AZT+3TC+EFV	77.2731	TDF+FTC+LPV/r		36.5339	FTC + ETV + DRV/r	96.86	99.9	92.04	3TC + AZT + LPV/r	89.13	94.1	86.48	7.73	1	1	1	1	0	1	1	0	0	0	0	0	0	1	2	1	1	Both	1	0
5008	1	2	1	1	37	Female	1	3.66324	3	4.96	210	171	4.96	1	d4T+3TC+NVP	AZT+3TC+NVP	98.0698	ABC+DDI+LPV/r		57.8891	FTC + EFV+ DRV/r	97.13	99.8	94.68	3TC + AZT + LPV/r	78.86	84.3	72.4	18.27	1	1	1	0	1	0	1	0	0	0	0	0	0	0	2	1	1	NNRTI only	1	0
5009	1	2	1	1	22	Female	1			5.04			5.04	1	d4T+3TC+NVP	AZT+3TC+NVP		TDF+FTC+LPV/r		49.5113	FTC + EFV+ DRV/r	93.96	95.2	92.4	3TC + ABC + EFV	85.32	87.9	84	8.64	1	1	1	1	0	0	1	0	0	0	0	0	0	0	0	0	0	Neither	0	0
5016	1	2	1	1	44	Female	1	6.77344	3	4.37	115	295	4.37	1	d4T+3TC+EFV	AZT+3TC+EFV	87.655	TDF+FTC+LPV/r		13.1088	TDF + EFV + DRV/r	92.97	99.9	88.8	TDF + FTC + LPV/r	69.42	88.91	58.86	23.55	1	1	1	1	0	1	0	2	3	2	5	2	3	7	3	1	1	Both	1	0
5017	1	2	1	1	37	Female	1	5.18275	2	3.98	291	183	3.98	2	d4T+3TC+NVP	AZT+3TC+EFV	73.1992	TDF+FTC+LPV/r		5.0924	FTC + ETV + DRV/r	95.11	97.4	91.32	3TC + AZT + LPV/r	67.21	85.7	48.8	27.9	1	1	1	1	0	1	1	0	4	2	4	2	2	4	2	0	0	Both	0	0
5019	1	2	1	1	48	Female	3		2	4.18	495	16	4.18	1	d4T+3TC+EFV	TDF+FTC+EFV	111.113	ABC+DDI+LPV/r	TDF+FTC+LPV/r	75.4333	FTC + ETV + DRV/r	97.01	100	92.04	TDF + FTC + LPV/r	91.6	97.2	87.8	5.41	0	1	1	1	1	1	0	2	1	1	3	2	3	4	3	1	1	Both	1	0
5020	1	2	1	1	30	Female	1			4.96			4.96	1				TDF+FTC+LPV/r		24.8049	FTC + ETV + DRV/r	93.99	95.44	91.32	3TC + TDF + EFV	62.06	84.67	49.21	31.93								0	0	0	0	0	0	0	0	5	5	Neither	2	3
5022	1	2	1	1	41	Male	2		3	5.42	114	22	5.42	1	AZT+3TC+NVP		65.7413			0.229979	FTC + ETV + TPV/r	92.77	93.5	91.45	3TC + ABC + LPV/r	84.34	91.7	79.15	8.43	1	0	1			0	1	3	0	0	3	2	1	4	1	0	0	Both	0	0
5023	1	2	1	1	51	Male	1	2.67762	2	5.45	23	13	5.45	1	AZT+3TC+EFV			TDF+FTC+LPV/r			FTC + ETV + DRV/r	94.37	98	92.04	3TC + d4T + LPV/r	64.1	81.38	53.7	30.27	1	0	1	1	0	1	0	0	0	0	0	0	0	1	3	1	1	Both	1	0
5045	1	2	1	1	38	Female	1		3	5.39	12	39	5.39	1	AZT+3TC+EFV		55.655	TDF+FTC+ATV/r		2.20123	AZT + ETV + ATV/r	74.81	87.71	55.2	AZT + TDF + LPV/r	56.93	82.93	11.9	17.88	1	0	1	1	0	1	0	0	0	0	0	0	0	1	4	0	0	Both	0	0
5047	1	2	1	1	45	Female	2		4	5.47	30	52	5.47	1	AZT+3TC+NVP		37.5195				AZT + EFV + DRV/r	96.04	100	91.69	TDF + FTC + LPV/r	89.4	100	80.43	6.64	1	0	1			0	1	0	0	0	0	0	0	3	2	0	0	Both	0	0
[truncated: 101 more columns]

## Sheet: ART-naïve
SPSS_ID	Site	Arm	PCR positive	Usable sequence	Age	Gender	Subtype	Years since diagnosis	WHO stage at sampling	Current_CD4	CD4_startART	HAART_Initiated	New_HAART	1st line duration	2nd_line_regimen	Other_2ndLine_HAART	2nd line duration	AZT_exp1	d4T_exp1	3TC_exp1	TDF_exp1	ABC_exp	EFV_exp	NVP_exp	TAM1_muts	TAM2_muts	TAM_pathway	Any NRTI	Any NNRTI	Any PI	Minor PI	Major PI	M41L	A62V	K65R	D67G	D67N	D67S	D67T	T69d	T69D	T69K	T69N	T69S	T69Si	T69NT	K70E	K70G	K70N
4001	1	3	1	1	33	Female	1	0	2					N/A			N/A								0	0	0	0	0	0	0	0
4002	1	3	1	1	28	Female	2	5.88364	1					N/A			N/A								0	0	0	0	0	0	0	0
4003	1	3	1	1	27	Female	2	0	4					N/A			N/A								0	0	0	0	0	0	0	0
4005	1	3	1	1	33	Female	2	5.81246	2					N/A			N/A								0	0	0	0	0	0	0	0
4006	1	3	1	1	38	Female	5	5.30869	1					N/A			N/A								0	0	0	0	0	0	0	0
4007	1	3	1	1	25	Female	2	3.50719	1					N/A			N/A								0	0	0	0	0	0	0	0
4009	1	3	1	1	34	Female	1	0	2					N/A			N/A								0	0	0	0	0	0	0	0
4011	1	3	1	1	29	Female	1	0.287474	3					N/A			N/A								0	0	0	0	1	0	0	0
4012	1	3	1	1	39	Female	1	2.46407	1					N/A			N/A								0	0	0	0	0	0	0	0
4013	1	3	1	1	59	Female	2	0.0657084	1					N/A			N/A								0	0	0	0	0	0	0	0
4014	1	3	1	1	28	Female	2	5.74401	2					N/A			N/A								0	0	0	0	1	0	0	0
4015	1	3	1	1	34	Female	4	4.1232	1					N/A			N/A								0	0	0	0	0	0	0	0
4019	1	3	1	1	29	Female	5	5.54415	1					N/A			N/A								0	0	0	0	0	0	0	0
[truncated: 58 more columns]

## Sheet: Variables
SPSS_ID	Study ID
Site	1 = AKC, 2 = MNH
Arm	1 = 1st line failure, 2 = 2nd line failure, 3 = ART naïve
PCR positive	1, 0
Usable sequence	1 = RT+PR, 2=RT only, 3=PR only
Age	Age at sampling
Gender
Subtype	1 = A1, 2 = C, 3 = D, 4 = CRF10_CD, 5 = recombinant, 6 = UNKNOWN
Years since diagnosis
WHO stage at sampling
CD4_startART	CD4 at ART initiation
CD4	CD4 at sampling
HAART_Initiated	1st line ART regimen
New_HAART	Change of 1st line ART regimen
1st line duration	1st line duration in months
2nd_line_regimen	2nd line ART regimen
Other_2ndLine_HAART	Change of 2nd line ART regimen
2nd line duration	2nd line duration in months
AZT_exp	Exposed to AZT
d4T_exp	Exposed to d4T
3TC_exp	Exposed to 3TC
TDF_exp	Exposed to TDF
ABC_exp	Exposed to ABC
EFV_exp	Exposed to EFV
NVP_exp	Exposed to NVP
TAM1_muts	Number of TAM1 mutations (41L, 210W, 215Y)
TAM2_muts	Number of TAM2 mutations (67N, 70R, 215F, 219E/Q)
TAM_category	0 TAM mutations = category 0, 1 TAM mutations = category 1, ≥2 TAM mutations = category 2
TAM2_category	0 TAM2 mutations = category 0, 1 TAM2 mutations = category 1, ≥2 TAM2 mutations = category 2
TAM_pathway	TAM 1 = 1, TAM 2 = 2, mixed = 3, neither = 0
